# Supplementary material for: A High-Throughput Screening Strategy for Bacillus subtilis Producing Menaquinone-7 Based on Fluorescence-Activated Cell Sorting
Source: Microorganisms. 2025 Feb 27;13(3):536. doi: 10.3390/microorganisms13030536 (PMC11946230; doi:10.3390/microorganisms13030536)
Supplement: Supplementary file 1 [file microorganisms-13-00536-s001.zip]

Archive with 1 entries (1 files):
- microorganisms-3476539-supplementary.pdf
